# Supplementary material for: Association of Night Eating Habits with Health-Related Quality of Life (HRQoL) in University Students
Source: Healthcare (Basel). 2022 Mar 28;10(4):640. doi: 10.3390/healthcare10040640 (PMC9031917; doi:10.3390/healthcare10040640)
Supplement: Supplementary file 1 [file healthcare-10-00640-s001.zip]

Archive with 1 entries (1 files):
- healthcare-1649098_supp_eng.pdf
